# Supplementary material for: Slick Synthetic Approach to Various Fluoroalkyl Silsesquioxanes—Assessment of their Dielectric Properties
Source: Materials (Basel). 2022 Dec 16;15(24):8997. doi: 10.3390/ma15248997 (PMC9785758; doi:10.3390/ma15248997)
Supplement: Supplementary file 1 [file materials-15-08997-s001.zip]

Archive with 1 entries (1 files):
- materials-2076329-supplementary materials.pdf
